# Supplementary material for: Impact of Tumor Size on Prolactinoma Characteristics and Treatment Outcomes: A Study of a Tunisian Cohort
Source: Biomedicines. 2025 May 6;13(5):1125. doi: 10.3390/biomedicines13051125 (PMC12108838; doi:10.3390/biomedicines13051125)
Supplement: Supplementary file 1 [file biomedicines-13-01125-s001.zip]

Archive with 1 entries (1 files):
- biomedicines-3429336-supplementary.pdf
